# Supplementary material for: Asymmetric ephaptic inhibition between compartmentalized olfactory receptor neurons
Source: Nat Commun. 2019 Apr 5;10:1560. doi: 10.1038/s41467-019-09346-z (PMC6451019; doi:10.1038/s41467-019-09346-z)
Supplement: Supplementary file 2 — Supplementary Data 1 [file 41467_2019_9346_MOESM2_ESM.xlsx]

## Sheet: Sheet2
Supplementary Table 3 Responses of paired Drosophila ORNs to odorants from natural origins. Dots indicate spike responses greater than 50 (1/s), based on the functional dataset in Hallem & Carlson (2006)1.
			ab1			ab2		ab3		ab4	ab5		ab7		ab8
Source	Compound	CAS	A	B	D	A	B	A	B	A	A	B	A	B	A	B
apple8	(E)-2-Hexanal	6728-26-3	●						●	●					●
	Ethyl butanoate	105-54-4					●	●	●			●	●	●	●	●
	(E)-2-Hexenol	928-95-0					●	●	●	●			●	●	●	●
	Hexyl Acetate	142-92-7						●				●	●
	Hexyl butanoate	2639-63-6							●
	hexanal	66-25-1						●	●	●
	1-Butanol	71-36-3						●		●				●	●	●
	1-Hexanol	111-27-3	●				●	●	●	●	●	●	●	●	●	●
	(Z)-2-Hexenol	928-96-1					●	●	●	●		●	●	●	●	●
	(E)-2-Hexenyl acetate	2497-18-9						●		●		●	●
	Ethyl Hexanoate	123-66-0						●	●			●	●
orange8	Acetaldehyde	75-07-0				●		●		●						●
	Ethyl acetate	141-78-6	●	●		●	●	●				●			●
	Ethyl propionate	105-37-3				●		●	●	●		●			●	●
	Methyl butanoate	623-42-7				●		●	●			●	●	●	●	●
	ethyl butanoate	105-54-4					●	●	●			●	●	●	●	●
	ethanol	64-17-5						●
	(E)-2-hexen-1-ol	928-95-0					●	●	●	●			●	●	●	●
	(Z)-3-Hexen-1-ol	928-96-1					●	●	●	●		●	●	●	●	●
	linalool	78-70-6						●	●				●
	acetone	67-64-1				●
	1-propanol	71-23-8						●								●
	butanol	71-36-3						●		●				●	●	●
	3-methylbutanol	123-51-3						●		●	●			●		●
blackberry and varieties8	2-heptanone	110-43-0						●	●			●	●		●	●
	hexanol	111-27-3	●				●	●	●	●	●	●	●	●	●	●
	alpha-terpineol	98-55-5						●	●
	octanol	111-87-5						●	●
	(Z)-3-Hexen-1-ol	928-96-1					●	●	●	●		●	●	●	●	●
	(E)-2-Hexen-1-ol	928-95-0					●	●	●	●			●	●	●	●
	linalool	78-70-6						●	●				●
	citronellol	106-22-9											●
	geraniol	106-24-1											●
	(E)-2-Hexenal	6728-26-3	●						●	●					●
	Benzaldehyde	100-52-7			●					●						●
	2-phenylethanol	60-12-8												●
	eugenol	97-53-0			●								●
strawberry8	(E)-2-Hexenal	6728-26-3	●						●	●					●
	(E)-2-Hexenyl acetate	2497-18-9						●		●		●	●
	Methyl butanoate	623-42-7				●		●	●			●	●	●	●	●
	Ethyl butanoate	105-54-4					●	●	●			●	●	●	●	●
	Methyl hexanoate	106-70-7						●	●			●	●		●	●
	Ethyl hexanoate	123-66-0						●	●			●	●
raspberry brandy8	hexanal	66-25-1						●	●	●
	benzaldehyde	100-52-7			●					●						●
	butanol	71-36-3						●		●				●	●	●
	pentanol	71-41-0				●		●	●	●	●	●	●	●	●	●
	hexanol	111-27-3	●				●	●	●	●	●	●	●	●	●	●
	(Z)-3-hexen-1-ol	928-96-1					●	●	●	●		●	●	●	●	●
	octanol	111-87-5						●	●
	ethyl hexanoate	123-66-0						●	●			●	●
	linalool	78-70-6						●	●				●
	geraniol	106-24-1											●
	alpha-terpineol	98-55-5						●	●
	hexyl acetate	142-92-7						●				●	●
	ethyl benzoate	93-89-0			●								●
guava9, 10	ethyl acetate	141-78-6	●	●		●	●	●				●			●
	methyl butanoate	623-42-7				●		●	●			●	●	●	●	●
	ethyl butyrate	105-54-4					●	●	●			●	●	●	●	●
	hexanal	66-25-1						●	●	●
	(E)-2-hexanal	6728-26-3	●						●	●					●
	(Z)-3-hexenol	928-96-1					●	●	●	●		●	●	●	●	●
	hexanol	111-27-3	●				●	●	●	●	●	●	●	●	●	●
	methyl hexanoate	106-70-7						●	●			●	●		●	●
	benzaldehyde	100-52-7			●					●						●
	6-methyl-5-hepten-2-one	110-93-0						●	●		●		●			●
	ethyl hexanoate	123-66-0						●	●			●	●
	hexyl acetate	142-92-7						●				●	●
	hexanoic acid	142-62-1						●
	linalool	78-70-6						●	●				●
	ethyl benzoate	93-89-0			●								●
	alpha-terpineol	98-55-5						●	●
	ethyl octanoate	106-32-1						●
	ethyl propionate	105-37-3				●		●	●	●		●			●	●
	propyl acetate	109-60-4			●	●		●	●			●	●	●	●	●
	ethyl 2-butenoate	623-70-1			●		●	●	●				●		●	●
	(E)-2-hexeno-1-ol	928-95-0					●	●	●	●			●	●	●	●
passion fruit12, 16	propyl acetate	109-60-4			●	●		●	●			●	●	●	●	●
	methyl butanoate	623-42-7				●		●	●			●	●	●	●	●
	ethyl butanoate	105-54-4					●	●	●			●	●	●	●	●
	butyl acetate	123-86-4			●			●	●			●	●		●	●
	hexanal	66-25-1						●	●	●
	3-methylbutyl acetate	123-92-2			●			●	●			●	●		●	●
	1-butanol	71-36-3						●		●				●	●	●
	ethyl hexanoate	123-66-0						●	●			●	●
	hexyl acetate	142-92-7						●				●	●
	1-hexanol	111-27-3	●				●	●	●	●	●	●	●	●	●	●
	cis-3-hexen1-ol	928-96-1					●	●	●	●		●	●	●	●	●
	hexyl butanoate	2639-63-6							●
	geraniol	106-24-1											●
	linalool	78-70-6						●	●				●
cider apple juice13,18	ethyl acetate	141-78-6	●	●		●	●	●				●			●
	ethyl propanoate	105-37-3				●		●	●	●		●			●	●
	butyl acetate	123-86-4			●			●	●			●	●		●	●
	hexanal	66-25-1						●	●	●
	isopentyl acetate	123-92-2			●			●	●			●	●		●	●
	1-butanol	71-36-3						●		●				●	●	●
	hexyl acetate	142-92-7						●				●	●
	6-methyl-5-hepten-2-one	110-93-0						●	●		●		●			●
	hexanol	111-27-3	●				●	●	●	●	●	●	●	●	●	●
	trans-2-hexen-1-ol	928-95-0					●	●	●	●			●	●	●	●
	scetaldehyde	75-07-0				●		●		●						●
	ethyl acetate	141-78-6	●	●		●	●	●				●			●
	2-methylpropyl acetate	110-19-0			●			●	●			●	●	●	●	●
	ethyl butanoate	105-54-4					●	●	●			●	●	●	●	●
	butyl acetate	123-86-4			●			●	●			●	●		●	●
	pentyl acetate	628-63-7	●			●		●	●			●	●		●	●
	methyl hexanoate	106-70-7						●	●			●	●		●	●
	ethyl hexanoate	123-66-0						●	●			●	●
	methyl octanoate	111-11-5						●	●			●
	ethyl octanoate	106-32-1						●
	1-octanol	111-87-5						●	●
	4-terpineol	98-55-5						●	●
	butanoic acid	107-92-6						●								●
	ethyl benzoate	93-89-0			●								●
	hexanoic acid	142-62-1						●
	phenyl alcohol	60-12-8												●
	eugenol	97-53-0			●								●
sourdough14	Ethanol	64-17-5						●
	butyric acid	107-92-6						●								●
	2,3 butanediol	513-85-9						●							●	●
	phenylethyl alcohol	60-12-8												●
beer14	Ethanol	64-17-5						●
	butyric acid	107-92-6						●								●
	2,3 butanediol	513-85-9						●							●	●
	isoamyl alcohol	123-51-3						●		●	●			●		●
	1-butanol	71-36-3						●		●				●	●	●
	phenylethyl alcohol	60-12-8												●
	Diethyl succinate	123-25-1						●
red wine14, 17	Ethanol	64-17-5						●
	butyric acid	107-92-6						●								●
	2,3 butanediol	513-85-9						●							●	●
	isoamyl alcohol	123-51-3						●		●	●			●		●
	1-butanol	71-36-3						●		●				●	●	●
	phenylethyl alcohol	60-12-8												●
	isobutyl acetate	110-19-0			●			●	●			●	●	●	●	●
	ethyl butyrate	105-54-4					●	●	●			●	●	●	●	●
	propanol	71-23-8						●								●
	isoamyl acetate	123-92-2			●			●	●			●	●		●	●
	ethyl hexanoate	123-66-0						●	●			●	●
	hexyl acetate	142-92-7						●				●	●
	ethyl lactate	97-64-3				●		●	●				●	●	●	●
	hexanol	111-27-3	●				●	●	●	●	●	●	●	●	●	●
	cis-3-hexenol	928-96-1					●	●	●	●		●	●	●	●	●
	trans-2-hexenol	928-95-0					●	●	●	●			●	●	●	●
	1-Octen-3-ol	3391-86-4						●	●			●	●			●
	Furfural	98-01-1				●			●	●						●
	benzaldegyde	100-52-7			●					●						●
	linalool	78-70-6						●	●				●
	gamma-butyrolactone	96-48-0														●
	alpha-terpineol	98-55-5						●	●
	citronellol	106-22-9											●
	geraniol	106-24-1											●
	hexanoic acid	142-62-1						●
	eugenol	97-53-0			●								●
white wine14, 17	Ethanol	64-17-5						●
	butyric acid	107-92-6						●								●
	2,3 butanediol	513-85-9						●							●	●
	cis-3-hexen-1-ol	928-96-1					●	●	●	●		●	●	●	●	●
	isoamyl alcohol	123-51-3						●		●	●			●		●
	phenylethyl alcohol	60-12-8												●
	ethyl caprylate	106-32-1						●
	hexyl acetate	142-92-7						●				●	●
	Diethyl succinate	123-25-1						●
	isobutyl acetate	110-19-0			●			●	●			●	●	●	●	●
	ethyl butyrate	105-54-4					●	●	●			●	●	●	●	●
	propanol	71-23-8						●								●
	isoamyl acetate	123-92-2			●			●	●			●	●		●	●
	ethyl hexanoate	123-66-0						●	●			●	●
	hexanol	111-27-3	●				●	●	●	●	●	●	●	●	●	●
	cis-3-hexenol	928-96-1					●	●	●	●			●	●	●	●
	1-Octen-3-ol	3391-86-4						●	●			●	●			●
	benzaldegyde	100-52-7			●					●						●
	linalool	78-70-6						●	●				●
	alpha-terpineol	98-55-5						●	●
	citronellol	106-22-9											●
	geraniol	106-24-1											●
	hexanoic acid	142-62-1						●
vinegar15	furfural	98-01-1				●			●	●						●
	butanoic acid	107-92-6						●								●
	hexanoic acid	142-62-1						●
	2-phenylethanol	60-12-8												●
papaya16	meso-2,3-butanediol	513-85-9						●							●	●
	Isoamyl acetate	123-92-2			●			●	●			●	●		●	●
	Isoamyl alcohol	123-51-3						●		●	●			●		●
	linalool	78-70-6						●	●				●
	phenylacetaldehyde	122-78-1			●
lichi16	meso-2,3-butanediol	513-85-9						●							●	●
	citronellol	106-22-9											●
	geraniol	106-24-1											●
banana11, 16	eugenol	97-53-0			●								●
	Hexanoic acid	142-62-1						●
	(E)-2-hexenol	928-95-0					●	●	●	●			●	●	●	●
	Isoamyl acetate	123-92-2			●			●	●			●	●		●	●
	butanol	71-36-3						●		●				●	●	●
	2-pentanone	107-87-9				●		●	●			●		●	●	●
	2-pentanol	6032-29-7						●	●	●	●	●	●	●	●	●
	n-propyl acetate	109-60-4			●	●		●	●			●	●	●	●	●
	methyl butyrate	623-42-7				●		●	●			●	●	●	●	●
	3-methyl-1-butanol	123-51-3						●		●	●			●		●
	Pentanol	71-41-0				●		●	●	●	●	●	●	●	●	●
	Isobutyl acetate	110-19-0			●			●				●	●	●	●	●
	hexanal	66-25-1						●	●	●
	ethyl butyrate	105-54-4					●	●	●			●	●	●	●	●
	butyl acetate	123-86-4			●			●	●			●	●		●	●
	ethyl crotonate	623-70-1			●		●	●	●				●		●	●
	t-2-hexanal	6728-26-3	●						●	●					●
	hexyl acetate	142-92-7						●				●	●
	alpha-terpineol	98-55-5						●	●
