# Supplementary material for: Asymmetric ephaptic inhibition between compartmentalized olfactory receptor neurons
Source: Nat Commun. 2019 Apr 5;10:1560. doi: 10.1038/s41467-019-09346-z (PMC6451019; doi:10.1038/s41467-019-09346-z)
Supplement: Supplementary file 3 — Source Data [file 41467_2019_9346_MOESM3_ESM.xlsx]

## Sheet: Figure 2
Figure 2a
methyl acetate & ethyl 3-hydroxy butyrate
LFP ab2A	LFP ab2A sem	LFP ab2B	LFP ab2B sem	[ ] A	[ ] B
1.92	0.2	0.57	0.1	1e-08	1e-09
5.24	0.41	1.3	0.2	1e-07	1e-08
12.38	0.53	3.35	0.36	1e-06	1e-07
15.4	0.53	4.38	0.49	3e-06	3e-07
17.78	0.51	6.9	0.61	1e-05	1e-06
20.31	0.53	7	0.47	3e-05	3e-06
22.51	0.45	9.2	0.67	0.0001	1e-05
22.67	0.51	10.02	0.43	0.0003	3e-05
ethyl acetate & E3-hexenol
LFP ab2A	LFP ab2A sem	LFP ab2B	LFP ab2B sem	[ ] A	[ ] B
1.95	0.31	0.26	0.07	1e-07	3e-06
3.67	0.25	0.59	0.06	1e-06	1e-05
6.99	0.38	1.15	0.08	1e-05	3e-05
10.06	0.49	2.05	0.12	3e-05	0.0001
13.24	0.33	3.92	0.27	0.0001	0.0003
15.4	0.28	7.55	0.28	0.0003	0.001
18.21	0.23	10.28	0.22	0.001	0.003
20.72	0.24	12.43	0.44	0.01	0.01
Figure 2b
LFP ab3A	LFP ab3A sem	LFP ab3B	LFP ab3B sem	[ ] A	[ ] B
1.17	0.11	1.08	0.12	1e-08	1e-08
4.35	0.36	3.83	0.18	1e-07	1e-07
9.58	0.58	7.33	0.28	1e-06	1e-06
11.77	0.61	8.76	0.32	3e-06	3e-06
13.92	0.67	10.93	0.24	1e-05	1e-05
15.51	0.79	12.08	0.4	3e-05	3e-05
16.86	0.53	12.26	0.34	0.0001	0.0001
16.8	0.58	13.85	0.47	0.0003	0.0003
Figure 2c
LFP ab4A	LFP ab4A sem	LFP ab4B	LFP ab4B sem	[ ] A	[ ] B
0.65	0.16	1.32	0.24	1e-09	1e-06
3.56	0.47	1.88	0.19	1e-08	1e-05
5.84	0.6	6.33	0.42	3e-08	0.0001
9.92	0.42	7.06	0.41	1e-07	0.0003
12.76	0.44	8.39	0.53	3e-07	0.001
15.16	0.42	8.5	0.56	1e-06	0.003
17.7	0.32	10.2	0.65	3e-06	0.01
17.17	0.27	11.27	0.69	1e-05	0.03
Figure 2d
LFP pb1A	LFP pb1A sem	LFP pb1B	LFP pb1B sem	[ ] A	[ ] B
0.223	0.096	0.227	0.055	1e-07	1e-05
1.089	0.247	1.406	0.2	1e-06	0.0001
3.082	0.108	2.399	0.306	3e-06	0.0003
6.128	0.918	6.952	0.484	1e-05	0.001
10.799	1.13	8.854	0.372	3e-05	0.003
14.941	0.883	11.011	0.673	0.0001	0.01
17.344	0.88	12.267	0.508	0.0003	0.03
19.046	0.904	12.123	1.064	0.001	0.06
Figure 2e
LFP ac3IIA	LFP ac3IIA sem	LFP ac3IIB	LFP ac3IIB sem	[ ] A	[ ] B
1.0057	0.097	0.374	0.082	0.0001	1e-08
1.511	0.17	0.758	0.104	0.0003	1e-07
2.517	0.21	1.262	0.215	0.0006	3e-07
3.051	0.218	1.897	0.384	0.001	1e-06
5.141	0.186	2.538	0.553	0.003	3e-06
Figure 2f
LFP at4A	LFP at4A sem	LFP at4C	LFP at4C sem	[ ] A	[ ] B
0.117	0.125	0.093	0.146	0.0001	0.0001
0.728	0.113	0.267	0.113	0.001	0.001
1.374	0.152	0.436	0.138	0.003	0.003
2.275	0.225	1.003	0.199	0.01	0.01
3.504	0.098	1.561	0.11	0.03	0.03
4.01	0.282	4.035	0.333	0.1	0.1
Figure 2g
LFP ab5A	LFP ab5A sem	LFP ab5C	LFP ab5C sem	[ ] A	[ ] B
0.36	0.077	0.371	0.055	0.0001	1e-06
1.96	0.278	1.439	0.084	0.0006	1e-05
3.976	0.408	2.244	0.093	0.001	3e-05
7.258	0.341	3.174	0.125	0.003	0.0001
9.438	0.329	5.968	0.13	0.006	0.0003
11.492	0.273	13.045	0.344	0.01	0.001
14.53	0.473	14.988	0.56	0.03	0.003
Figure 2h
LFP ac3IA	LFP ac3IA sem	LFP ac3IC	LFP ac3IC sem	[ ] A	[ ] B
0.0425	0.091	0.285	0.061	0.0001	1e-08
0.756	0.403	0.873	0.105	0.0003	1e-07
1.337	0.205	1.753	0.172	0.0006	3e-07
2.354	0.264	3.022	0.35	0.001	1e-06
4.004	0.212	3.805	0.415	0.003	3e-06

## Sheet: Figure 3
Figure 3b
PSTH ab3A	PSTH ab3A sem	PSTH ab3B	PSTH ab3B sem	LFP ab3A	LFP ab3A sem	LFP ab3B	LFP ab3B sem	ab3A slope	ab3A slope sem	ab3B slope	ab3B slope sem
39.44	6.32	48.33	3.54	1.17	0.11	1.08	0.12	16.48	0.606	25.079	2.6
88.89	4.23	114.44	7.57	4.35	0.36	3.83	0.18
171.67	6.4	228.35	8.9	9.58	0.58	7.33	0.28
221.67	6.07	263.33	10	11.77	0.61	8.76	0.32
244.44	4.04	277.22	13.13	13.92	0.67	10.93	0.24
Figure 3d
PSTH ab3A	PSTH ab3A sem	PSTH ab3B	PSTH ab3B sem	LFP ab3A	LFP ab3A sem	LFP ab3B	LFP ab3B sem	ab3A slope	ab3A slope sem	ab3B slope	ab3B slope sem
45.63	4.48	41.11	7.01	0.483	0.087	0.285	0.048	43.791	1.22	74.641	3.8
74.44	3.58	80	3.63	1.137	0.126	0.729	0.033
92.78	4.87	100.56	5.68	1.5	0.186	1.002	0.075
102.78	5.84	114.44	7.7	1.8	0.159	1.251	0.099
110.56	6.26	123.33	8.21	1.968	0.135	1.377	0.093
Figure e
ab1A slope	ab1A slope sem	ab1B slope	ab1B slope sem	ab1C slope	ab1C slope sem	ab1D slope	ab1D slope sem
57.127	6.81	72.075	5.91	137.74	24.5	223.45	17.2
ab2A slope	ab2A slope sem	ab2B slope	ab2B slope sem
26.158	1.61	65.882	7.07
pb1A slope	pb1A slope sem	pb1B slope	pb1B slope sem
36.494	3.28	49.027	3.53
ab4A slope	ab4A slope sem	ab4B slope	ab4B slope sem
49.057	9.38	89.285	4.73
at4A slope	at4A slope sem	at4C slope	at4C slope sem
42.915	4.73	52.223	12.1

## Sheet: Figure 4
Figure 4b
PSTH ab5A	PSTH ab5A sem	PSTH ab5B	PSTH ab5B sem	LFP ab5A	LFP ab5A sem	LFP ab5B	LFP ab5B sem	ab5A slope	ab5A slope sem	ab5B slope	ab5B slope sem
17.78	3.74	28.89	4.31	0.287	0.15	0.555	0.166	8.6134	0.803	8.8207	1.67
25.56	3.67	40.56	3.38	0.593	0.239	1.108	0.233
48.89	8.89	53.33	4.86	2.384	0.27	2.04	0.323
72.78	12.02	76.11	2.98	5.954	0.572	4.137	0.175
89.44	12.23	80	2.06	8.26	0.285	6.336	0.19
Figure 4d
PSTH ab5A	PSTH ab5A sem	PSTH ab5B	PSTH ab5B sem	LFP ab5A	LFP ab5A sem	LFP ab5B	LFP ab5B sem	ab5A slope	ab5A slope sem	ab5B slope	ab5B slope sem
29.44	4.035	20.56	3.859	0.36	0.077	0.371	0.055	11.019	0.532	12.929	1.16
56.11	5.054	26.67	4.714	1.96	0.278	1.439	0.084
76.11	5.32	43.89	3.31	3.976	0.408	2.244	0.093
110	7.773	60.56	2.274	7.258	0.341	3.174	0.125
132.78	11.03	89.44	3.167	9.438	0.329	5.968	0.13
Figure 4f
PSTH ac3IA	PSTH ac3IA sem	PSTH ac3IB	PSTH ac3IB sem	LFP ac3IA	LFP ac3IA sem	LFP ac3IB	LFP ac3IB sem	ac3IA slope	ac3IA slope sem	ac3IB slope	ac3IB slope sem
19.17	3.75	16.67	3.8	0.0425	0.091	0.285	0.061	16.676	0.987	24.499	4.13
30	4.28	36.67	5.43	0.756	0.403	0.873	0.105
40.833	4.9	53.33	6.15	1.337	0.205	1.753	0.172

## Sheet: Figure 5
Figure 5a
Wildtype
LFP ab2A	LFP ab2A sem	LFP ab2B	LFP ab2B sem	[ ] A	[ ] B
1.035	0.15	0.503	0.202	1e-09	1e-09
3.238	0.288	0.914	0.174	1e-08	1e-08
7.886	0.434	2.525	0.218	1e-07	1e-07
12.92	0.458	3.697	0.361	3e-07	3e-07
17.485	0.504	5.776	0.44	1e-06	1e-06
21.096	0.497	7.863	0.408	3e-06	3e-06
24.836	0.416	10.411	0.562	1e-05	1e-05
27.045	0.268	12.132	0.39	3e-05	3e-05
Experimental
LFP ab2A	LFP ab2A sem	LFP ab2B	LFP ab2B sem	[ ] A	[ ] B
0.306	0.128	0.282	0.047	1e-09	1e-09
1.179	0.132	0.922	0.236	1e-08	1e-08
4.125	0.342	2.417	0.321	1e-07	1e-07
7.684	0.561	5.245	0.343	3e-07	3e-07
14.139	0.329	6.943	0.597	1e-06	1e-06
18.16	0.319	9.168	0.824	3e-06	3e-06
20.916	0.389	9.913	1.047	1e-05	1e-05
26.17	0.476	12.744	0.962	3e-05	3e-05
Figure 5b
UAS-Or7a
LFP ab4A	LFP ab4A sem	LFP ab4B	LFP ab4B sem	[ ] A	[ ] B
0.6364	0.0834	1.102	0.08	1e-09	1e-06
2.992	0.226	0.99	0.073	1e-08	1e-05
5.1836	0.279	4.658	0.309	3e-08	0.0001
7.75	0.491	5.47	0.234	1e-07	0.0003
10.055	0.6686	6.098	0.248	3e-07	0.001
12.3	0.523	6.942	0.346	1e-06	0.003
14.331	0.576	8.56	0.624	3e-06	0.01
14.749	0.432	8.423	0.194	1e-05	0.03
UAS-Or85a
LFP ab4A	LFP ab4A sem	LFP ab4B	LFP ab4B sem	[ ] A	[ ] B
0.297	0.0966	0.79	0.104	1e-09	1e-06
0.585	0.155	1.392	0.333	1e-08	1e-05
3.397	0.282	3.26	0.198	3e-08	0.0001
5.4	0.379	4.175	0.247	1e-07	0.0003
8.414	0.256	5.082	0.212	3e-07	0.001
10.475	0.395	6.031	0.292	1e-06	0.003
13.33	0.431	7.876	0.702	3e-06	0.01
15.559	0.552	7.66	0.278	1e-05	0.03

## Sheet: Figure 6
Figure 6a
	ab3A soma	ab3C soma	ab3A inner dendrite	ab3C inner dendrite
	44.4379	28.5315	15.7295	4.2201
	48.2235	31.6182	11.8202	3.19182
	47.2022	30.4219	16.2528	4.65737
	48.0138	30.0262	13.1065	4.06
	48.2968	35.2214	10.0434	4.35435
average	31.1638	31.1638	13.3905	4.09673
sem	1.12792	1.12792	1.17075	0.246588
Figure 6b
	ab4A soma	ab4C soma	ab4A inner dendrite	ab4C inner dendrite
	55.6259	35.3188	5.45046	2.64775
	61.3222	32.1785	5.43675	2.66487
	41.9449	34.4874	6.39999	2.16443
	45.2446	31.7557	6.07518	2.01827
average	33.4351	33.4351	5.84059	2.37383
sem	0.868672	0.868672	0.238616	0.165833
Figure 6c
	ac3IIA soma	ac3IIC soma	ac3IIA inner dendrite	ac3IIC inner dendrite	ac3IIA outer dendrite	ac3IIC outer dendrite
	40.5864	20.9192	2.98984	1.63164	0.829094	0.380659
	44.6445	23.1793	3.66485	2.27384	0.948814	0.71002
	38.3615	23.0066	4.72819	2.31957	0.790213	0.385482
	39.3575	27.5267	2.95096	2.42618	1.03666	0.785102
average	23.6579	23.6579	3.58346	2.16281	0.901195	0.565316
sem	1.38808	1.38808	0.415278	0.179909	0.0563722	0.106334
Figure 6d
	at4A soma	at4C soma	at4A inner dendrite	at4C inner dendrite	at4A outer dendrite	at4C outer dendrite
Or47b labeled	48.8244	32.4784	6.83725	5.29029	0.826073	0.820266
Or47b labeled	60.9468	49.3376	7.8699	6.53776	2.2623	2.49942
Or47b labeled	85.4577	33.3695	8.55567	6.61216	1.65901	0.912682
Or47b labeled	72.7725	36.0512	6.86257	5.3608	1.89488	1.09226
Or88a labeled	68.1998	53.1614	5.70682	7.33743	4.21427	0.774537
Or88a labeled	61.495	40.9487	5.78595	5.53122	2.91951	0.786378
Or88a labeled	67.0139	61.0172	6.55551	4.08269	3.53401	1.09983
Or88a labeled	70.0571	51.6356	9.21809	5.46364	4.13297	1.05542
average	66.8459	44.75	7.17397	5.777	2.68038	1.1301
sem	3.73665	3.71786	0.448087	0.357336	0.433469	0.20137
Figure 6e
	ab5A soma	ab5C soma	ab5A inner dendrite	ab5C inner dendrite	ab5A outer dendrite	ab5C outer dendrite
	26.7184	44.6218	3.39581	2.02349
	31.999	49.0282	4.11872	2.16517	0.711272	0.902835
	33.18	29.4428	3.6319	1.74463
	30.5228	33.7169	2.89704	1.42297	0.724209	0.568208
	28.5271	34.3888	4.01643	1.36515
average	30.1895	38.2397	3.61198	1.74428
sem	1.16492	3.67283	0.221205	0.158443

## Sheet: Figure 7b
Figure 7b
ab3
[ ] Sim ab3AB	[ ] Record ab3A	[ ] Record ab3B	LFP sim ab3A	LFP sim ab3B	LFP record ab3A	LFP record ab3B
-10	-8	-8	0	0	1.17	1.08
-9.9	-7	-7	0.0068434	0.0055414	4.35	3.83
-9.8	-6	-6	0.014842	0.012017	9.58	7.33
-9.7	-5.5229	-5.5229	0.024188	0.019585	11.77	8.76
-9.6	-5	-5	0.035108	0.028426	13.92	10.93
-9.5	-4.5229	-4.5229	0.047864	0.038752	15.51	12.08
-9.4	-4	-4	0.062762	0.05081	16.86	12.26
-9.3	-3.5229	-3.5229	0.080155	0.064887	16.8	13.85
-9.2			0.10046	0.081315
-9.1			0.12414	0.10048
-9			0.15176	0.12282
-8.9			0.18396	0.14886
-8.8			0.22146	0.17918
-8.7			0.26512	0.21447
-8.6			0.3159	0.25551
-8.5			0.3749	0.30317
-8.4			0.4434	0.35847
-8.3			0.52281	0.42255
-8.2			0.61472	0.49667
-8.1			0.72094	0.58227
-8			0.84345	0.68092
-7.9			0.98442	0.79432
-7.8			1.1462	0.92432
-7.7			1.3313	1.0729
-7.6			1.5424	1.2421
-7.5			1.7822	1.4339
-7.4			2.0533	1.6505
-7.3			2.3584	1.8936
-7.2			2.6997	2.165
-7.1			3.0791	2.4659
-7			3.4979	2.7971
-6.9			3.9566	3.1588
-6.8			4.4549	3.5503
-6.7			4.9911	3.9701
-6.6			5.5624	4.4155
-6.5			6.1646	4.8832
-6.4			6.7925	5.3687
-6.3			7.4396	5.8668
-6.2			8.0985	6.3716
-6.1			8.7613	6.8771
-6			9.4199	7.377
-5.9			10.066	7.8655
-5.8			10.693	8.3373
-5.7			11.295	8.7876
-5.6			11.865	9.2129
-5.5			12.399	9.6104
-5.4			12.896	9.9783
-5.3			13.353	10.316
-5.2			13.771	10.623
-5.1			14.149	10.9
-5			14.488	11.149
-4.9			14.792	11.371
-4.8			15.062	11.568
-4.7			15.301	11.741
-4.6			15.511	11.894
-4.5			15.695	12.028
-4.4			15.856	12.144
-4.3			15.996	12.246
-4.2			16.118	12.334
-4.1			16.223	12.41
-4			16.315	12.476
-3.9			16.394	12.533
-3.8			16.462	12.583
-3.7			16.521	12.625
-3.6			16.571	12.661
-3.5			16.614	12.693
-3.4			16.652	12.72
-3.3			16.684	12.743
-3.2			16.711	12.762
-3.1			16.735	12.779
-3			16.755	12.794
-2.9			16.772	12.806
-2.8			16.787	12.817
-2.7			16.8	12.826
-2.6			16.811	12.834
-2.5			16.82	12.841
-2.4			16.828	12.846
-2.3			16.835	12.851
-2.2			16.84	12.855
-2.1			16.845	12.859
-2			16.85	12.862
-1.9			16.853	12.865
-1.8			16.856	12.867
-1.7			16.859	12.869
-1.6			16.861	12.87
-1.5			16.863	12.872
-1.4			16.865	12.873
-1.3			16.866	12.874
-1.2			16.868	12.875
-1.1			16.869	12.876
-1			16.87	12.876
-0.9			16.87	12.877
-0.8			16.871	12.877
-0.7			16.872	12.878
-0.6			16.872	12.878
-0.5			16.872	12.878
-0.4			16.873	12.879
-0.3			16.873	12.879
-0.2			16.873	12.879
-0.1			16.874	12.879
0			16.874	12.879
0.1			16.874	12.879
0.2			16.874	12.88
0.3			16.874	12.88
0.4			16.874	12.88
0.5			16.874	12.88
0.6			16.874	12.88
0.7			16.874	12.88
0.8			16.875	12.88
0.9			16.875	12.88
1			16.875	12.88
ab4
[ ] Sim ab4AB	[ ] Record ab4A	[ ] Record ab4B	LFP sim ab4A	LFP sim ab4B	LFP record ab4A	LFP record ab4B
-10	-9	-6	0	0	0.65	1.32
-9.9	-8	-5	0.033166	0.0001058	3.56	1.88
-9.8	-7.5229	-4	0.071803	0.00022957	5.84	6.33
-9.7	-7	-3.5229	0.11678	0.00037434	9.92	7.06
-9.6	-6.5229	-3	0.1691	0.00054369	12.76	8.39
-9.5	-6	-2.5229	0.2299	0.00074178	15.16	8.5
-9.4	-5.5229	-2	0.30049	0.0009735	17.7	10.2
-9.3	-5	-1.5229	0.38232	0.0012445	17.17	11.27
-9.2			0.47706	0.0015616
-9.1			0.58655	0.0019324
-9			0.71285	0.0023662
-8.9			0.85821	0.0028736
-8.8			1.0251	0.0034671
-8.7			1.216	0.0041612
-8.6			1.4338	0.0049731
-8.5			1.6813	0.0059228
-8.4			1.9612	0.0070334
-8.3			2.2763	0.0083324
-8.2			2.629	0.0098515
-8.1			3.0212	0.011628
-8			3.4543	0.013706
-7.9			3.9291	0.016135
-7.8			4.445	0.018975
-7.7			5.0006	0.022297
-7.6			5.5929	0.026179
-7.5			6.2179	0.030718
-7.4			6.8699	0.036023
-7.3			7.5424	0.042223
-7.2			8.2278	0.049467
-7.1			8.9178	0.057931
-7			9.604	0.067816
-6.9			10.278	0.079359
-6.8			10.933	0.092835
-6.7			11.56	0.10856
-6.6			12.156	0.1269
-6.5			12.716	0.14829
-6.4			13.236	0.17321
-6.3			13.714	0.20224
-6.2			14.152	0.23601
-6.1			14.548	0.27528
-6			14.904	0.3209
-5.9			15.223	0.37381
-5.8			15.506	0.43512
-5.7			15.757	0.50604
-5.6			15.978	0.58793
-5.5			16.171	0.68228
-5.4			16.34	0.79073
-5.3			16.488	0.91504
-5.2			16.616	1.0571
-5.1			16.727	1.2188
-5			16.823	1.4021
-4.9			16.906	1.6089
-4.8			16.978	1.8411
-4.7			17.039	2.1002
-4.6			17.092	2.3873
-4.5			17.138	2.7032
-4.4			17.177	3.048
-4.3			17.211	3.421
-4.2			17.24	3.8207
-4.1			17.265	4.2447
-4			17.286	4.6895
-3.9			17.304	5.1509
-3.8			17.32	5.6239
-3.7			17.333	6.103
-3.6			17.344	6.5824
-3.5			17.354	7.0562
-3.4			17.362	7.5188
-3.3			17.37	7.9653
-3.2			17.376	8.3912
-3.1			17.381	8.7932
-3			17.385	9.1687
-2.9			17.389	9.516
-2.8			17.393	9.8345
-2.7			17.395	10.124
-2.6			17.398	10.386
-2.5			17.4	10.62
-2.4			17.402	10.829
-2.3			17.403	11.015
-2.2			17.404	11.178
-2.1			17.405	11.322
-2			17.406	11.448
-1.9			17.407	11.557
-1.8			17.408	11.653
-1.7			17.408	11.736
-1.6			17.409	11.808
-1.5			17.409	11.87
-1.4			17.41	11.923
-1.3			17.41	11.97
-1.2			17.41	12.009
-1.1			17.411	12.044
-1			17.411	12.073
-0.9			17.411	12.098
-0.8			17.411	12.12
-0.7			17.411	12.139
-0.6			17.411	12.155
-0.5			17.411	12.168
-0.4			17.411	12.18
-0.3			17.412	12.19
-0.2			17.412	12.199
-0.1			17.412	12.206
0			17.412	12.212
0.1			17.412	12.218
0.2			17.412	12.222
0.3			17.412	12.226
0.4			17.412	12.23
0.5			17.412	12.232
0.6			17.412	12.235
0.7			17.412	12.237
0.8			17.412	12.239
0.9			17.412	12.24
1			17.412	12.242
ab5
[ ] Sim ab5AB	[ ] Record ab5A	[ ] Record ab5B	LFP sim ab5A	LFP sim ab5B	LFP record ab5A	LFP record ab5B
-10	-4	-6	0	0	0.36	0.371
-9.9	-3.2218	-5	1.56e-05	7.86e-05	1.96	1.439
-9.8	-3	-4.5229	3.38e-05	0.00017054	3.976	2.244
-9.7	-2.5229	-4	5.52e-05	0.0002781	7.258	3.174
-9.6	-2.2218	-3.5229	8.01e-05	0.00040391	9.438	5.968
-9.5	-2	-3	0.00010935	0.00055107	11.492	13.045
-9.4	-1.5229	-2.5229	0.0001435	0.00072322	14.53	14.988
-9.3			0.00018346	0.0009246
-9.2			0.00023021	0.0011602
-9.1			0.00028488	0.0014357
-9			0.00034884	0.001758
-8.9			0.00042366	0.002135
-8.8			0.00051118	0.002576
-8.7			0.00061356	0.0030919
-8.6			0.00073332	0.0036953
-8.5			0.0008734	0.004401
-8.4			0.0010373	0.0052266
-8.3			0.001229	0.0061922
-8.2			0.0014532	0.0073216
-8.1			0.0017155	0.0086426
-8			0.0020223	0.010188
-7.9			0.0023811	0.011995
-7.8			0.0028009	0.014108
-7.7			0.003292	0.01658
-7.6			0.0038663	0.01947
-7.5			0.0045382	0.02285
-7.4			0.005324	0.026803
-7.3			0.0062432	0.031424
-7.2			0.0073183	0.036827
-7.1			0.0085758	0.043144
-7			0.010047	0.050528
-6.9			0.011767	0.059158
-6.8			0.013779	0.069244
-6.7			0.016131	0.081029
-6.6			0.018883	0.094796
-6.5			0.022101	0.11088
-6.4			0.025863	0.12965
-6.3			0.030263	0.15157
-6.2			0.035407	0.17714
-6.1			0.04142	0.20697
-6			0.04845	0.24175
-5.9			0.056667	0.28227
-5.8			0.06627	0.32946
-5.7			0.077491	0.38436
-5.6			0.0906	0.44818
-5.5			0.10591	0.52229
-5.4			0.12379	0.60826
-5.3			0.14467	0.70783
-5.2			0.16903	0.82297
-5.1			0.19744	0.95588
-5			0.23057	1.1089
-4.9			0.26919	1.2848
-4.8			0.31415	1.4863
-4.7			0.36648	1.7164
-4.6			0.42733	1.9781
-4.5			0.49801	2.2746
-4.4			0.58002	2.6089
-4.3			0.67504	2.9837
-4.2			0.78497	3.4015
-4.1			0.91192	3.8639
-4			1.0582	4.3721
-3.9			1.2264	4.9259
-3.8			1.4192	5.524
-3.7			1.6396	6.1638
-3.6			1.8905	6.8411
-3.5			2.1751	7.5504
-3.4			2.4963	8.2846
-3.3			2.857	9.0358
-3.2			3.2596	9.7951
-3.1			3.706	10.553
-3			4.1975	11.301
-2.9			4.7342	12.029
-2.8			5.3152	12.731
-2.7			5.9382	13.399
-2.6			6.5995	14.028
-2.5			7.2938	14.615
-2.4			8.0146	15.157
-2.3			8.7541	15.653
-2.2			9.5039	16.104
-2.1			10.255	16.51
-2			10.997	16.874
-1.9			11.723	17.198
-1.8			12.424	17.485
-1.7			13.093	17.739
-1.6			13.725	17.961
-1.5			14.316	18.155
-1.4			14.863	18.325
-1.3			15.365	18.473
-1.2			15.821	18.601
-1.1			16.234	18.712
-1			16.604	18.808
-0.9			16.933	18.89
-0.8			17.226	18.962
-0.7			17.484	19.023
-0.6			17.711	19.076
-0.5			17.91	19.121
-0.4			18.084	19.16
-0.3			18.235	19.193
-0.2			18.366	19.222
-0.1			18.479	19.247
0			18.578	19.268
0.1			18.662	19.286
0.2			18.735	19.301
0.3			18.798	19.314
0.4			18.853	19.326
0.5			18.899	19.335
0.6			18.939	19.344
0.7			18.973	19.351
0.8			19.003	19.357
0.9			19.028	19.362
1			19.05	19.366

## Sheet: Figure 7c
Figure 7c
ab3
LFP ab3A	LFP ab3B	deltaV ab3A	deltaV ab3B
0	0	0	0
0.0068434	0.0055414	0.0035774	0.0045588
0.014842	0.012017	0.0077585	0.0098867
0.024188	0.019585	0.012644	0.016112
0.035108	0.028426	0.018353	0.023385
0.047864	0.038752	0.025021	0.031881
0.062762	0.05081	0.032809	0.041801
0.080155	0.064887	0.041901	0.053382
0.10046	0.081315	0.052513	0.066897
0.12414	0.10048	0.064894	0.082662
0.15176	0.12282	0.079333	0.10104
0.18396	0.14886	0.096163	0.12247
0.22146	0.17918	0.11577	0.14741
0.26512	0.21447	0.13859	0.17645
0.3159	0.25551	0.16514	0.2102
0.3749	0.30317	0.19598	0.24942
0.4434	0.35847	0.23179	0.29491
0.52281	0.42255	0.2733	0.34763
0.61472	0.49667	0.32135	0.40861
0.72094	0.58227	0.37687	0.47903
0.84345	0.68092	0.44091	0.56018
0.98442	0.79432	0.51461	0.65348
1.1462	0.92432	0.59918	0.76043
1.3313	1.0729	0.69595	0.88266
1.5424	1.2421	0.8063	1.0218
1.7822	1.4339	0.93164	1.1797
2.0533	1.6505	1.0734	1.3578
2.3584	1.8936	1.2328	1.5578
2.6997	2.165	1.4112	1.7811
3.0791	2.4659	1.6096	2.0287
3.4979	2.7971	1.8285	2.3012
3.9566	3.1588	2.0683	2.5987
4.4549	3.5503	2.3288	2.9208
4.9911	3.9701	2.6091	3.2661
5.5624	4.4155	2.9077	3.6326
6.1646	4.8832	3.2226	4.0174
6.7925	5.3687	3.5508	4.4168
7.4396	5.8668	3.8891	4.8265
8.0985	6.3716	4.2335	5.2419
8.7613	6.8771	4.58	5.6577
9.4199	7.377	4.9242	6.069
10.066	7.8655	5.2622	6.4709
10.693	8.3373	5.59	6.859
11.295	8.7876	5.9042	7.2295
11.865	9.2129	6.2022	7.5794
12.399	9.6104	6.4818	7.9064
12.896	9.9783	6.7414	8.209
13.353	10.316	6.9805	8.4867
13.771	10.623	7.1986	8.7394
14.149	10.9	7.3962	8.9676
14.488	11.149	7.5738	9.1723
14.792	11.371	7.7326	9.3548
15.062	11.568	7.8737	9.5167
15.301	11.741	7.9984	9.6595
15.511	11.894	8.1082	9.7851
15.695	12.028	8.2045	9.8951
15.856	12.144	8.2886	9.9911
15.996	12.246	8.3619	10.075
16.118	12.334	8.4256	10.147
16.223	12.41	8.4808	10.21
16.315	12.476	8.5286	10.264
16.394	12.533	8.5699	10.311
16.462	12.583	8.6055	10.352
16.521	12.625	8.6362	10.386
16.571	12.661	8.6626	10.416
16.614	12.693	8.6852	10.442
16.652	12.72	8.7047	10.464
16.684	12.743	8.7215	10.483
16.711	12.762	8.7358	10.499
16.735	12.779	8.7481	10.513
16.755	12.794	8.7587	10.525
16.772	12.806	8.7677	10.536
16.787	12.817	8.7755	10.544
16.8	12.826	8.7821	10.552
16.811	12.834	8.7878	10.558
16.82	12.841	8.7926	10.564
16.828	12.846	8.7968	10.569
16.835	12.851	8.8003	10.573
16.84	12.855	8.8034	10.576
16.845	12.859	8.806	10.579
16.85	12.862	8.8082	10.581
16.853	12.865	8.8101	10.584
16.856	12.867	8.8117	10.585
16.859	12.869	8.8131	10.587
16.861	12.87	8.8143	10.588
16.863	12.872	8.8153	10.59
16.865	12.873	8.8162	10.591
16.866	12.874	8.817	10.591
16.868	12.875	8.8176	10.592
16.869	12.876	8.8181	10.593
16.87	12.876	8.8186	10.593
16.87	12.877	8.819	10.594
16.871	12.877	8.8193	10.594
16.872	12.878	8.8196	10.594
16.872	12.878	8.8199	10.595
16.872	12.878	8.8201	10.595
16.873	12.879	8.8203	10.595
16.873	12.879	8.8204	10.595
16.873	12.879	8.8206	10.595
16.874	12.879	8.8207	10.596
16.874	12.879	8.8208	10.596
16.874	12.879	8.8208	10.596
16.874	12.88	8.8209	10.596
16.874	12.88	8.821	10.596
16.874	12.88	8.821	10.596
16.874	12.88	8.8211	10.596
16.874	12.88	8.8211	10.596
16.874	12.88	8.8211	10.596
16.875	12.88	8.8212	10.596
16.875	12.88	8.8212	10.596
16.875	12.88	8.8212	10.596
ab4
LFP ab4A	LFP ab4B	deltaV ab4A	deltaV ab4B
0	0	0	0
0.033166	0.0001058	0.014016	0.00010613
0.071803	0.00022957	0.030345	0.00023029
0.11678	0.00037434	0.049354	0.00037551
0.1691	0.00054369	0.071465	0.00054539
0.2299	0.00074178	0.09716	0.0007441
0.30049	0.0009735	0.12699	0.00097654
0.38232	0.0012445	0.16157	0.0012484
0.47706	0.0015616	0.20161	0.0015665
0.58655	0.0019324	0.24789	0.0019385
0.71285	0.0023662	0.30126	0.0023736
0.85821	0.0028736	0.36269	0.0028826
1.0251	0.0034671	0.43321	0.0034779
1.216	0.0041612	0.51391	0.0041742
1.4338	0.0049731	0.60596	0.0049887
1.6813	0.0059228	0.71055	0.0059413
1.9612	0.0070334	0.82885	0.0070554
2.2763	0.0083324	0.962	0.0083584
2.629	0.0098515	1.111	0.0098823
3.0212	0.011628	1.2768	0.011664
3.4543	0.013706	1.4598	0.013748
3.9291	0.016135	1.6605	0.016185
4.445	0.018975	1.8785	0.019035
5.0006	0.022297	2.1133	0.022366
5.5929	0.026179	2.3636	0.026261
6.2179	0.030718	2.6278	0.030814
6.8699	0.036023	2.9033	0.036136
7.5424	0.042223	3.1875	0.042355
8.2278	0.049467	3.4772	0.049622
8.9178	0.057931	3.7688	0.058112
9.604	0.067816	4.0588	0.068028
10.278	0.079359	4.3437	0.079607
10.933	0.092835	4.6202	0.093125
11.56	0.10856	4.8856	0.1089
12.156	0.1269	5.1374	0.1273
12.716	0.14829	5.3738	0.14875
13.236	0.17321	5.5935	0.17376
13.714	0.20224	5.7959	0.20287
14.152	0.23601	5.9807	0.23675
14.548	0.27528	6.1481	0.27614
14.904	0.3209	6.2988	0.3219
15.223	0.37381	6.4335	0.37498
15.506	0.43512	6.5532	0.43648
15.757	0.50604	6.6591	0.50762
15.978	0.58793	6.7523	0.58976
16.171	0.68228	6.8341	0.68441
16.34	0.79073	6.9056	0.7932
16.488	0.91504	6.9679	0.9179
16.616	1.0571	7.022	1.0604
16.727	1.2188	7.0689	1.2226
16.823	1.4021	7.1096	1.4065
16.906	1.6089	7.1447	1.614
16.978	1.8411	7.1749	1.8469
17.039	2.1002	7.201	2.1067
17.092	2.3873	7.2235	2.3948
17.138	2.7032	7.2428	2.7117
17.177	3.048	7.2593	3.0576
17.211	3.421	7.2736	3.4317
17.24	3.8207	7.2858	3.8327
17.265	4.2447	7.2962	4.2579
17.286	4.6895	7.3052	4.7041
17.304	5.1509	7.3129	5.167
17.32	5.6239	7.3195	5.6415
17.333	6.103	7.3251	6.1221
17.344	6.5824	7.33	6.603
17.354	7.0562	7.3341	7.0782
17.362	7.5188	7.3376	7.5423
17.37	7.9653	7.3406	7.9902
17.376	8.3912	7.3432	8.4175
17.381	8.7932	7.3454	8.8207
17.385	9.1687	7.3473	9.1973
17.389	9.516	7.349	9.5458
17.393	9.8345	7.3503	9.8652
17.395	10.124	7.3515	10.156
17.398	10.386	7.3525	10.418
17.4	10.62	7.3534	10.653
17.402	10.829	7.3541	10.863
17.403	11.015	7.3548	11.049
17.404	11.178	7.3553	11.213
17.405	11.322	7.3558	11.357
17.406	11.448	7.3562	11.483
17.407	11.557	7.3565	11.594
17.408	11.653	7.3568	11.689
17.408	11.736	7.3571	11.773
17.409	11.808	7.3573	11.845
17.409	11.87	7.3574	11.907
17.41	11.923	7.3576	11.961
17.41	11.97	7.3577	12.007
17.41	12.009	7.3578	12.047
17.411	12.044	7.3579	12.081
17.411	12.073	7.358	12.111
17.411	12.098	7.3581	12.136
17.411	12.12	7.3582	12.158
17.411	12.139	7.3582	12.177
17.411	12.155	7.3583	12.193
17.411	12.168	7.3583	12.206
17.411	12.18	7.3583	12.218
17.412	12.19	7.3584	12.228
17.412	12.199	7.3584	12.237
17.412	12.206	7.3584	12.244
17.412	12.212	7.3584	12.25
17.412	12.218	7.3584	12.256
17.412	12.222	7.3584	12.26
17.412	12.226	7.3585	12.264
17.412	12.23	7.3585	12.268
17.412	12.232	7.3585	12.271
17.412	12.235	7.3585	12.273
17.412	12.237	7.3585	12.275
17.412	12.239	7.3585	12.277
17.412	12.24	7.3585	12.279
17.412	12.242	7.3585	12.28
ab5
LFP ab5A	LFP ab5B	deltaV ab5A	deltaV ab5B
0	0	0	0
1.56e-05	7.86e-05	1.27e-05	6.21e-05
3.38e-05	0.00017054	2.75e-05	0.00013472
5.52e-05	0.0002781	4.48e-05	0.00021968
8.01e-05	0.00040391	6.51e-05	0.00031907
0.00010935	0.00055107	8.89e-05	0.00043532
0.0001435	0.00072322	0.00011664	0.00057131
0.00018346	0.0009246	0.00014911	0.00073038
0.00023021	0.0011602	0.0001871	0.00091646
0.00028488	0.0014357	0.00023154	0.0011341
0.00034884	0.001758	0.00028353	0.0013887
0.00042366	0.002135	0.00034434	0.0016866
0.00051118	0.002576	0.00041547	0.0020349
0.00061356	0.0030919	0.00049868	0.0024424
0.00073332	0.0036953	0.00059602	0.0029191
0.0008734	0.004401	0.00070987	0.0034766
0.0010373	0.0052266	0.00084306	0.0041287
0.001229	0.0061922	0.00099886	0.0048915
0.0014532	0.0073216	0.0011811	0.0057837
0.0017155	0.0086426	0.0013943	0.0068272
0.0020223	0.010188	0.0016436	0.0080477
0.0023811	0.011995	0.0019353	0.0094752
0.0028009	0.014108	0.0022765	0.011145
0.003292	0.01658	0.0026756	0.013097
0.0038663	0.01947	0.0031424	0.01538
0.0045382	0.02285	0.0036885	0.018051
0.005324	0.026803	0.0043272	0.021173
0.0062432	0.031424	0.0050743	0.024823
0.0073183	0.036827	0.0059481	0.029092
0.0085758	0.043144	0.0069701	0.034082
0.010047	0.050528	0.0081655	0.039914
0.011767	0.059158	0.0095636	0.046732
0.013779	0.069244	0.011199	0.054699
0.016131	0.081029	0.013111	0.064009
0.018883	0.094796	0.015347	0.074884
0.022101	0.11088	0.017963	0.087586
0.025863	0.12965	0.021021	0.10242
0.030263	0.15157	0.024597	0.11973
0.035407	0.17714	0.028777	0.13993
0.04142	0.20697	0.033665	0.1635
0.04845	0.24175	0.039379	0.19097
0.056667	0.28227	0.046057	0.22298
0.06627	0.32946	0.053862	0.26025
0.077491	0.38436	0.062982	0.30362
0.0906	0.44818	0.073637	0.35404
0.10591	0.52229	0.086082	0.41258
0.12379	0.60826	0.10061	0.48049
0.14467	0.70783	0.11758	0.55915
0.16903	0.82297	0.13738	0.65011
0.19744	0.95588	0.16047	0.75509
0.23057	1.1089	0.1874	0.87601
0.26919	1.2848	0.21879	1.0149
0.31415	1.4863	0.25533	1.1741
0.36648	1.7164	0.29787	1.3558
0.42733	1.9781	0.34732	1.5626
0.49801	2.2746	0.40477	1.7968
0.58002	2.6089	0.47142	2.0609
0.67504	2.9837	0.54865	2.357
0.78497	3.4015	0.638	2.687
0.91192	3.8639	0.74118	3.0523
1.0582	4.3721	0.86008	3.4537
1.2264	4.9259	0.99677	3.8912
1.4192	5.524	1.1535	4.3637
1.6396	6.1638	1.3326	4.8691
1.8905	6.8411	1.5365	5.4041
2.1751	7.5504	1.7678	5.9644
2.4963	8.2846	2.0289	6.5444
2.857	9.0358	2.322	7.1378
3.2596	9.7951	2.6493	7.7376
3.706	10.553	3.0121	8.3364
4.1975	11.301	3.4116	8.927
4.7342	12.029	3.8478	9.5025
5.3152	12.731	4.3201	10.057
5.9382	13.399	4.8264	10.584
6.5995	14.028	5.3638	11.081
7.2938	14.615	5.9281	11.545
8.0146	15.157	6.514	11.973
8.7541	15.653	7.1151	12.365
9.5039	16.104	7.7244	12.721
10.255	16.51	8.3346	13.042
10.997	16.874	8.9382	13.33
11.723	17.198	9.5281	13.586
12.424	17.485	10.098	13.813
13.093	17.739	10.642	14.013
13.725	17.961	11.155	14.188
14.316	18.155	11.636	14.342
14.863	18.325	12.08	14.476
15.365	18.473	12.488	14.593
15.821	18.601	12.859	14.694
16.234	18.712	13.194	14.781
16.604	18.808	13.495	14.857
16.933	18.89	13.763	14.922
17.226	18.962	14.001	14.979
17.484	19.023	14.211	15.027
17.711	19.076	14.395	15.069
17.91	19.121	14.557	15.105
18.084	19.16	14.698	15.135
18.235	19.193	14.821	15.162
18.366	19.222	14.927	15.184
18.479	19.247	15.019	15.204
18.578	19.268	15.099	15.221
18.662	19.286	15.168	15.235
18.735	19.301	15.228	15.247
18.798	19.314	15.279	15.257
18.853	19.326	15.323	15.266
18.899	19.335	15.361	15.274
18.939	19.344	15.393	15.281
18.973	19.351	15.421	15.286
19.003	19.357	15.445	15.291
19.028	19.362	15.465	15.295
19.05	19.366	15.483	15.299

## Sheet: Figure 7d
Figure 7d
ab4B 0% activation				ab4B 50% activation
[ ]	VmA	VmB		VmA	VmB
-10	-59.916	-60.074		-63.425	-49.458
-9.9	-59.902	-60.086		-63.413	-49.473
-9.8	-59.886	-60.1		-63.398	-49.491
-9.7	-59.867	-60.117		-63.381	-49.511
-9.6	-59.845	-60.137		-63.361	-49.535
-9.5	-59.819	-60.159		-63.338	-49.563
-9.4	-59.789	-60.185		-63.312	-49.595
-9.3	-59.755	-60.216		-63.281	-49.633
-9.2	-59.715	-60.251		-63.245	-49.676
-9.1	-59.668	-60.292		-63.203	-49.726
-9	-59.615	-60.339		-63.155	-49.784
-8.9	-59.554	-60.393		-63.1	-49.851
-8.8	-59.483	-60.455		-63.036	-49.928
-8.7	-59.402	-60.526		-62.963	-50.016
-8.6	-59.31	-60.607		-62.88	-50.117
-8.5	-59.206	-60.699		-62.785	-50.231
-8.4	-59.087	-60.803		-62.677	-50.361
-8.3	-58.954	-60.92		-62.556	-50.508
-8.2	-58.805	-61.052		-62.419	-50.673
-8.1	-58.64	-61.197		-62.267	-50.857
-8	-58.456	-61.359		-62.098	-51.062
-7.9	-58.256	-61.535		-61.911	-51.287
-7.8	-58.038	-61.727		-61.708	-51.532
-7.7	-57.803	-61.934		-61.487	-51.799
-7.6	-57.553	-62.154		-61.251	-52.084
-7.5	-57.289	-62.387		-60.999	-52.388
-7.4	-57.013	-62.629		-60.735	-52.707
-7.3	-56.729	-62.879		-60.461	-53.038
-7.2	-56.439	-63.134		-60.179	-53.378
-7.1	-56.148	-63.391		-59.894	-53.723
-7	-55.858	-63.646		-59.608	-54.069
-6.9	-55.573	-63.897		-59.324	-54.411
-6.8	-55.296	-64.14		-59.047	-54.745
-6.7	-55.031	-64.374		-58.779	-55.069
-6.6	-54.779	-64.595		-58.523	-55.378
-6.5	-54.543	-64.804		-58.282	-55.67
-6.4	-54.323	-64.997		-58.056	-55.943
-6.3	-54.12	-65.175		-57.846	-56.196
-6.2	-53.936	-65.338		-57.654	-56.428
-6.1	-53.768	-65.485		-57.479	-56.639
-6	-53.618	-65.618		-57.321	-56.83
-5.9	-53.483	-65.736		-57.179	-57.002
-5.8	-53.363	-65.842		-57.052	-57.155
-5.7	-53.257	-65.935		-56.94	-57.29
-5.6	-53.164	-66.017		-56.841	-57.41
-5.5	-53.082	-66.089		-56.753	-57.516
-5.4	-53.011	-66.152		-56.677	-57.608
-5.3	-52.948	-66.207		-56.61	-57.688
-5.2	-52.894	-66.254		-56.552	-57.758
-5.1	-52.847	-66.296		-56.502	-57.819
-5	-52.807	-66.331		-56.458	-57.872
-4.9	-52.772	-66.362		-56.42	-57.918
-4.8	-52.741	-66.389		-56.388	-57.957
-4.7	-52.715	-66.412		-56.36	-57.991
-4.6	-52.693	-66.432		-56.336	-58.02
-4.5	-52.674	-66.449		-56.315	-58.045
-4.4	-52.657	-66.463		-56.297	-58.067
-4.3	-52.643	-66.476		-56.281	-58.085
-4.2	-52.631	-66.486		-56.268	-58.101
-4.1	-52.62	-66.496		-56.257	-58.115
-4	-52.611	-66.504		-56.247	-58.127
-3.9	-52.603	-66.51		-56.239	-58.137
-3.8	-52.597	-66.516		-56.232	-58.145
-3.7	-52.591	-66.521		-56.226	-58.153
-3.6	-52.586	-66.525		-56.22	-58.159
-3.5	-52.582	-66.529		-56.216	-58.164
-3.4	-52.579	-66.532		-56.212	-58.169
-3.3	-52.576	-66.535		-56.209	-58.173
-3.2	-52.573	-66.537		-56.206	-58.176
-3.1	-52.571	-66.539		-56.204	-58.179
-3	-52.569	-66.541		-56.202	-58.182
-2.9	-52.567	-66.542		-56.2	-58.184
-2.8	-52.566	-66.543		-56.198	-58.186
-2.7	-52.565	-66.544		-56.197	-58.187
-2.6	-52.564	-66.545		-56.196	-58.189
-2.5	-52.563	-66.546		-56.195	-58.19
-2.4	-52.562	-66.547		-56.194	-58.191
-2.3	-52.562	-66.547		-56.194	-58.192
-2.2	-52.561	-66.548		-56.193	-58.192
-2.1	-52.561	-66.548		-56.192	-58.193
-2	-52.56	-66.548		-56.192	-58.193
-1.9	-52.56	-66.549		-56.192	-58.194
-1.8	-52.56	-66.549		-56.191	-58.194
-1.7	-52.559	-66.549		-56.191	-58.195
-1.6	-52.559	-66.549		-56.191	-58.195
-1.5	-52.559	-66.55		-56.191	-58.195
-1.4	-52.559	-66.55		-56.191	-58.195
-1.3	-52.559	-66.55		-56.19	-58.195
-1.2	-52.558	-66.55		-56.19	-58.196
-1.1	-52.558	-66.55		-56.19	-58.196
-1	-52.558	-66.55		-56.19	-58.196
-0.9	-52.558	-66.55		-56.19	-58.196
-0.8	-52.558	-66.55		-56.19	-58.196
-0.7	-52.558	-66.55		-56.19	-58.196
-0.6	-52.558	-66.55		-56.19	-58.196
-0.5	-52.558	-66.55		-56.19	-58.196
-0.4	-52.558	-66.55		-56.19	-58.196
-0.3	-52.558	-66.55		-56.19	-58.196
-0.2	-52.558	-66.55		-56.19	-58.196
-0.1	-52.558	-66.55		-56.19	-58.196
0	-52.558	-66.55		-56.19	-58.196
0.1	-52.558	-66.55		-56.19	-58.196
0.2	-52.558	-66.55		-56.19	-58.196
0.3	-52.558	-66.55		-56.19	-58.196
0.4	-52.558	-66.55		-56.19	-58.196
0.5	-52.558	-66.55		-56.19	-58.196
0.6	-52.558	-66.55		-56.19	-58.196
0.7	-52.558	-66.55		-56.19	-58.196
0.8	-52.558	-66.55		-56.19	-58.196
0.9	-52.558	-66.55		-56.19	-58.196
1	-52.558	-66.55		-56.19	-58.196

## Sheet: Figure 7e
Figure 7e
ab4A 0% activation				ab4A 50% activation
[ ]	VmA	VmB		VmA	VmB
-10	-60	-59.999		-53.461	-65.755
-9.9	-60	-59.999		-53.461	-65.755
-9.8	-60	-59.999		-53.461	-65.755
-9.7	-60	-59.999		-53.461	-65.755
-9.6	-60	-59.999		-53.461	-65.755
-9.5	-60	-59.999		-53.461	-65.754
-9.4	-60.001	-59.998		-53.462	-65.754
-9.3	-60.001	-59.998		-53.462	-65.754
-9.2	-60.001	-59.998		-53.462	-65.754
-9.1	-60.001	-59.997		-53.462	-65.754
-9	-60.001	-59.997		-53.462	-65.753
-8.9	-60.001	-59.996		-53.462	-65.753
-8.8	-60.001	-59.996		-53.462	-65.752
-8.7	-60.002	-59.995		-53.463	-65.752
-8.6	-60.002	-59.994		-53.463	-65.751
-8.5	-60.002	-59.993		-53.463	-65.751
-8.4	-60.003	-59.992		-53.463	-65.75
-8.3	-60.003	-59.991		-53.464	-65.749
-8.2	-60.003	-59.989		-53.464	-65.748
-8.1	-60.004	-59.988		-53.465	-65.746
-8	-60.005	-59.986		-53.466	-65.745
-7.9	-60.006	-59.983		-53.466	-65.743
-7.8	-60.006	-59.98		-53.467	-65.741
-7.7	-60.008	-59.977		-53.468	-65.738
-7.6	-60.009	-59.973		-53.47	-65.735
-7.5	-60.01	-59.969		-53.471	-65.732
-7.4	-60.012	-59.963		-53.473	-65.728
-7.3	-60.014	-59.957		-53.475	-65.723
-7.2	-60.017	-59.95		-53.477	-65.718
-7.1	-60.019	-59.941		-53.48	-65.711
-7	-60.023	-59.931		-53.483	-65.704
-6.9	-60.026	-59.92		-53.487	-65.695
-6.8	-60.031	-59.906		-53.491	-65.685
-6.7	-60.036	-59.89		-53.496	-65.673
-6.6	-60.042	-59.872		-53.502	-65.659
-6.5	-60.049	-59.851		-53.509	-65.643
-6.4	-60.057	-59.826		-53.517	-65.624
-6.3	-60.067	-59.797		-53.526	-65.602
-6.2	-60.078	-59.763		-53.537	-65.576
-6.1	-60.091	-59.723		-53.55	-65.546
-6	-60.106	-59.677		-53.564	-65.512
-5.9	-60.124	-59.624		-53.581	-65.472
-5.8	-60.144	-59.563		-53.601	-65.425
-5.7	-60.167	-59.492		-53.624	-65.371
-5.6	-60.194	-59.41		-53.65	-65.309
-5.5	-60.226	-59.315		-53.681	-65.236
-5.4	-60.261	-59.206		-53.716	-65.154
-5.3	-60.302	-59.081		-53.756	-65.058
-5.2	-60.349	-58.939		-53.802	-64.949
-5.1	-60.403	-58.777		-53.855	-64.825
-5	-60.463	-58.593		-53.915	-64.683
-4.9	-60.531	-58.385		-53.983	-64.523
-4.8	-60.608	-58.153		-54.059	-64.343
-4.7	-60.694	-57.893		-54.145	-64.141
-4.6	-60.789	-57.605		-54.24	-63.916
-4.5	-60.893	-57.288		-54.345	-63.668
-4.4	-61.007	-56.942		-54.46	-63.395
-4.3	-61.13	-56.568		-54.586	-63.099
-4.2	-61.262	-56.167		-54.721	-62.779
-4.1	-61.402	-55.741		-54.866	-62.437
-4	-61.549	-55.295		-55.019	-62.077
-3.9	-61.701	-54.832		-55.178	-61.7
-3.8	-61.857	-54.358		-55.343	-61.31
-3.7	-62.015	-53.877		-55.511	-60.913
-3.6	-62.174	-53.396		-55.681	-60.512
-3.5	-62.33	-52.921		-55.85	-60.113
-3.4	-62.483	-52.457		-56.016	-59.721
-3.3	-62.63	-52.009		-56.178	-59.339
-3.2	-62.771	-51.582		-56.333	-58.972
-3.1	-62.904	-51.179		-56.481	-58.624
-3	-63.028	-50.802		-56.619	-58.296
-2.9	-63.142	-50.454		-56.749	-57.991
-2.8	-63.248	-50.134		-56.868	-57.71
-2.7	-63.343	-49.844		-56.976	-57.453
-2.6	-63.43	-49.581		-57.075	-57.22
-2.5	-63.507	-49.346		-57.164	-57.01
-2.4	-63.576	-49.136		-57.243	-56.822
-2.3	-63.637	-48.95		-57.314	-56.655
-2.2	-63.691	-48.786		-57.377	-56.507
-2.1	-63.739	-48.642		-57.432	-56.377
-2	-63.78	-48.516		-57.48	-56.263
-1.9	-63.817	-48.406		-57.523	-56.163
-1.8	-63.848	-48.31		-57.56	-56.076
-1.7	-63.876	-48.227		-57.592	-56
-1.6	-63.899	-48.155		-57.619	-55.934
-1.5	-63.92	-48.092		-57.644	-55.877
-1.4	-63.937	-48.039		-57.664	-55.828
-1.3	-63.953	-47.992		-57.682	-55.786
-1.2	-63.966	-47.952		-57.698	-55.749
-1.1	-63.977	-47.918		-57.711	-55.718
-1	-63.987	-47.889		-57.722	-55.691
-0.9	-63.995	-47.863		-57.732	-55.668
-0.8	-64.002	-47.841		-57.741	-55.648
-0.7	-64.009	-47.823		-57.748	-55.631
-0.6	-64.014	-47.807		-57.754	-55.616
-0.5	-64.018	-47.793		-57.76	-55.603
-0.4	-64.022	-47.781		-57.764	-55.593
-0.3	-64.025	-47.771		-57.768	-55.583
-0.2	-64.028	-47.763		-57.771	-55.575
-0.1	-64.031	-47.755		-57.774	-55.569
0	-64.033	-47.749		-57.777	-55.563
0.1	-64.035	-47.744		-57.779	-55.558
0.2	-64.036	-47.739		-57.781	-55.554
0.3	-64.037	-47.735		-57.782	-55.55
0.4	-64.039	-47.732		-57.783	-55.547
0.5	-64.039	-47.729		-57.785	-55.544
0.6	-64.04	-47.726		-57.785	-55.542
0.7	-64.041	-47.724		-57.786	-55.54
0.8	-64.042	-47.722		-57.787	-55.538
0.9	-64.042	-47.721		-57.788	-55.537
1	-64.043	-47.72		-57.788	-55.536

## Sheet: Figure 7f
Figure 7f
LFP vs odorant dilution					Vm vs odorant dilution
[ ]	LFP ab4A	LFP ab4B			[ ]	Vm ab4A	Vm ab4B
-10	0	0			-10	-60	-59.999
-9.9	0.00017156	0.0001058			-9.9	-60	-59.999
-9.8	0.00037224	0.00022957			-9.8	-59.999	-59.999
-9.7	0.00060698	0.00037434			-9.7	-59.999	-59.999
-9.6	0.00088157	0.00054369			-9.6	-59.999	-59.999
-9.5	0.0012028	0.00074178			-9.5	-59.999	-59.999
-9.4	0.0015785	0.0009735			-9.4	-59.999	-59.998
-9.3	0.002018	0.0012445			-9.3	-59.999	-59.998
-9.2	0.002532	0.0015616			-9.2	-59.999	-59.998
-9.1	0.0031333	0.0019324			-9.1	-59.998	-59.997
-9	0.0038367	0.0023662			-9	-59.998	-59.997
-8.9	0.0046593	0.0028736			-8.9	-59.998	-59.996
-8.8	0.0056216	0.0034671			-8.8	-59.997	-59.996
-8.7	0.006747	0.0041612			-8.7	-59.997	-59.995
-8.6	0.0080634	0.0049731			-8.6	-59.996	-59.994
-8.5	0.009603	0.0059228			-8.5	-59.996	-59.993
-8.4	0.011404	0.0070334			-8.4	-59.995	-59.992
-8.3	0.01351	0.0083324			-8.3	-59.994	-59.991
-8.2	0.015972	0.0098515			-8.2	-59.993	-59.989
-8.1	0.018852	0.011628			-8.1	-59.992	-59.988
-8	0.02222	0.013706			-8	-59.99	-59.986
-7.9	0.026158	0.016135			-7.9	-59.989	-59.983
-7.8	0.030762	0.018975			-7.8	-59.987	-59.98
-7.7	0.036145	0.022297			-7.7	-59.984	-59.977
-7.6	0.042437	0.026179			-7.6	-59.982	-59.973
-7.5	0.049792	0.030718			-7.5	-59.979	-59.969
-7.4	0.058388	0.036023			-7.4	-59.975	-59.963
-7.3	0.068433	0.042223			-7.3	-59.971	-59.957
-7.2	0.080168	0.049467			-7.2	-59.966	-59.95
-7.1	0.093876	0.057931			-7.1	-59.96	-59.941
-7	0.10988	0.067816			-7	-59.953	-59.931
-6.9	0.12857	0.079359			-6.9	-59.945	-59.92
-6.8	0.15038	0.092835			-6.8	-59.936	-59.906
-6.7	0.17583	0.10856			-6.7	-59.925	-59.89
-6.6	0.2055	0.1269			-6.6	-59.913	-59.872
-6.5	0.24008	0.14829			-6.5	-59.898	-59.851
-6.4	0.28036	0.17321			-6.4	-59.881	-59.826
-6.3	0.32723	0.20224			-6.3	-59.861	-59.797
-6.2	0.38175	0.23601			-6.2	-59.838	-59.763
-6.1	0.44509	0.27528			-6.1	-59.811	-59.723
-6	0.51859	0.3209			-6	-59.78	-59.677
-5.9	0.60377	0.37381			-5.9	-59.744	-59.624
-5.8	0.70235	0.43512			-5.8	-59.703	-59.563
-5.7	0.81622	0.50604			-5.7	-59.655	-59.492
-5.6	0.94749	0.58793			-5.6	-59.599	-59.41
-5.5	1.0985	0.68228			-5.5	-59.535	-59.315
-5.4	1.2716	0.79073			-5.4	-59.462	-59.206
-5.3	1.4697	0.91504			-5.3	-59.378	-59.081
-5.2	1.6953	1.0571			-5.2	-59.283	-58.939
-5.1	1.9513	1.2188			-5.1	-59.175	-58.777
-5	2.2406	1.4021			-5	-59.053	-58.593
-4.9	2.5657	1.6089			-4.9	-58.915	-58.385
-4.8	2.929	1.8411			-4.8	-58.762	-58.153
-4.7	3.3323	2.1002			-4.7	-58.591	-57.893
-4.6	3.7768	2.3873			-4.6	-58.403	-57.605
-4.5	4.2628	2.7032			-4.5	-58.198	-57.288
-4.4	4.7898	3.048			-4.4	-57.975	-56.942
-4.3	5.3557	3.421			-4.3	-57.736	-56.568
-4.2	5.9574	3.8207			-4.2	-57.482	-56.167
-4.1	6.5904	4.2447			-4.1	-57.214	-55.741
-4	7.2487	4.6895			-4	-56.936	-55.295
-3.9	7.9256	5.1509			-3.9	-56.65	-54.832
-3.8	8.613	5.6239			-3.8	-56.36	-54.358
-3.7	9.3028	6.103			-3.7	-56.068	-53.877
-3.6	9.9865	6.5824			-3.6	-55.779	-53.396
-3.5	10.656	7.0562			-3.5	-55.496	-52.921
-3.4	11.304	7.5188			-3.4	-55.222	-52.457
-3.3	11.923	7.9653			-3.3	-54.961	-52.009
-3.2	12.51	8.3912			-3.2	-54.713	-51.582
-3.1	13.058	8.7932			-3.1	-54.481	-51.179
-3	13.567	9.1687			-3	-54.266	-50.802
-2.9	14.035	9.516			-2.9	-54.068	-50.454
-2.8	14.461	9.8345			-2.8	-53.888	-50.134
-2.7	14.846	10.124			-2.7	-53.725	-49.844
-2.6	15.192	10.386			-2.6	-53.579	-49.581
-2.5	15.501	10.62			-2.5	-53.449	-49.346
-2.4	15.775	10.829			-2.4	-53.333	-49.136
-2.3	16.017	11.015			-2.3	-53.231	-48.95
-2.2	16.23	11.178			-2.2	-53.141	-48.786
-2.1	16.416	11.322			-2.1	-53.062	-48.642
-2	16.579	11.448			-2	-52.993	-48.516
-1.9	16.721	11.557			-1.9	-52.933	-48.406
-1.8	16.845	11.653			-1.8	-52.881	-48.31
-1.7	16.951	11.736			-1.7	-52.836	-48.227
-1.6	17.044	11.808			-1.6	-52.797	-48.155
-1.5	17.123	11.87			-1.5	-52.763	-48.092
-1.4	17.192	11.923			-1.4	-52.734	-48.039
-1.3	17.251	11.97			-1.3	-52.709	-47.992
-1.2	17.302	12.009			-1.2	-52.687	-47.952
-1.1	17.346	12.044			-1.1	-52.669	-47.918
-1	17.384	12.073			-1	-52.653	-47.889
-0.9	17.416	12.098			-0.9	-52.639	-47.863
-0.8	17.444	12.12			-0.8	-52.628	-47.841
-0.7	17.468	12.139			-0.7	-52.618	-47.823
-0.6	17.488	12.155			-0.6	-52.609	-47.807
-0.5	17.505	12.168			-0.5	-52.602	-47.793
-0.4	17.52	12.18			-0.4	-52.595	-47.781
-0.3	17.533	12.19			-0.3	-52.59	-47.771
-0.2	17.544	12.199			-0.2	-52.585	-47.763
-0.1	17.553	12.206			-0.1	-52.581	-47.755
0	17.561	12.212			0	-52.578	-47.749
0.1	17.568	12.218			0.1	-52.575	-47.744
0.2	17.574	12.222			0.2	-52.572	-47.739
0.3	17.579	12.226			0.3	-52.57	-47.735
0.4	17.584	12.23			0.4	-52.569	-47.732
0.5	17.587	12.232			0.5	-52.567	-47.729
0.6	17.59	12.235			0.6	-52.566	-47.726
0.7	17.593	12.237			0.7	-52.565	-47.724
0.8	17.595	12.239			0.8	-52.564	-47.722
0.9	17.597	12.24			0.9	-52.563	-47.721
1	17.599	12.242			1	-52.562	-47.72

[truncated: 7 more sheets: Figure S1, Figure S3, Figure S5, Figure S6, Figure S7, Figure S8, Figure S10]
